# Supplementary material for: Anti-Inflammatory Effect of Izalpinin Derived from Chromolaena leivensis: λ-Carrageenan-Induced Paw Edema and In Silico Model
Source: Molecules. 2023 Apr 26;28(9):3722. doi: 10.3390/molecules28093722 (PMC10179959; doi:10.3390/molecules28093722)
Supplement: Supplementary file 1 [file molecules-28-03722-s001.zip]

Archive with 1 entries (1 files):
- molecules-2347014-supplementary.pdf
